# Supplementary material for: Blood loss predictive factors and transfusion practice during percutaneous nephrolithotomy of kidney stones: a prospective study
Source: F1000Res. 2016 Jun 30;5:1550. [Version 1] doi: 10.12688/f1000research.8993.1 (PMC4943294; doi:10.12688/f1000research.8993.1)
Supplement: Raw data for Table 3 of 'Blood loss predictive factors and transfusion practice during percutaneous nephrolithotomy of kidney stones' — The raw data of the bivariate analysis between related factors and total blood loss are provided. [file f1000research-5-9674-s0000.tgz]

Archive with 1 entries (1 files):
- b3d26a77-9c06-438e-8e1d-5275811cd22e_Dataset1_table3_Bivariate_analysis_between_related_factors_and_total_blood_loss.csv
