# Supplementary material for: Blood loss predictive factors and transfusion practice during percutaneous nephrolithotomy of kidney stones: a prospective study
Source: F1000Res. 2016 Jun 30;5:1550. [Version 1] doi: 10.12688/f1000research.8993.1 (PMC4943294; doi:10.12688/f1000research.8993.1)
Supplement: Raw data for Table 3 of 'Blood loss predictive factors and transfusion practice during percutaneous nephrolithotomy of kidney stones' — The raw data of the bivariate analysis between related factors and total blood loss are provided. [file f1000research-5-9674-s0000.tgz › b3d26a77-9c06-438e-8e1d-5275811cd22e_Dataset1_table3_Bivariate_analysis_between_related_factors_and_total_blood_loss.csv]

Patient Number	Sex	Age (years)	Stone Burden (mm2)	Number of Stones	Baseline Serum Creatinine (mg/dl)	RBC (million cells/?l)	Baseline Hemoglobin (g/dl)	Baseline Hematocrit (%)	Body Mass index	Total Blood Loss (ml)
1	Male	51	5	1	1.9	13.39	13.8	37.9	24.39	0
2	Male	68	5.5	2	1.4	4.68	14.2	40.9	26.45	1559.49
3	Male	68	1520	1	2.1	3.82	10.9	31.3	23.05	1246.8
4	Female	64	5	1	4.6	3.11	8.9	27.6	22.06	441.37
5	Male	58	3.15	1	2.6	3.84	12.5	37.5	29.76	148.13
6	Male	70	2650	1	1.1	4.02	10.3	29.5	27.18	1320.32
7	Female	71	1425	3	1.1	4.87	12.3	40	24.45	605.02
8	Male	49	1500	1	1	4.67	16.1	46.7	25.71	845.46
9	Female	46	486	4	1	4.84	13	40.4	28.57	696.46
10	Female	66	736	1	1.1	4.47	12.4	38.9	21.23	301.8
11	Male	30	722	3	1.1	5.44	15.5	46.8	23.83	221.44
12	Female	52	187	1	1.9	13.39	13.8	37.9	24.34	1635.48
13	Female	25	418	1	0.6	3.96	12.3	36.1	20.57	685.21
14	Female	20	1499	4	0.6	4.81	13.6	41.3	24.97	1974.84
15	Male	49	960	1	1.4	4.76	13.9	41.9	23.73	182.66
16	Male	51	163.8	2	1.1	4.04	12.6	35.6	25.96	0
17	Male	52	656	2	0.9	5.15	14.3	42.3	21.45	228.88
18	Male	41	11.44	2	1.4	5.37	15.5	45.7	19.59	164.22
19	Male	59	990	1	1.04	5.05	14.5	45.3	30.1	1321.48
20	Male	55	1775	3	5	2.98	8.8	25.2	23.31	434.29
21	Female	22	3.62	4	0.6	4.3	12.4	36.9	20.31	175.53
22	Female	44	1200	2	1.2	4.17	12.5	34.2	22.22	303.03
23	Female	38	1400	1	0.8	3.66	10.4	31.6	22.83	55.41
24	Male	44	1131	2	1.1	4.88	14	41.7	24.39	626.09
25	Female	72	1360	1	2.8	3.79	10	32.5	24.39	520.98
26	Female	54	55	3	1.9	3.68	10.9	32.9	16.18	608.33
27	Female	33	215	2	0.68	4.6	13.4	37.3	21.48	682.37
28	Male	43	460	1	0.9	4.66	13.8	40.6	20.2	353.21
29	Male	45	480	1	0.8	5.83	16	44.3	29.3	547.86
30	Female	54	786	2	0.9	4.03	12.3	35.5	29	46.5
31	Female	53	256	1	1.2	4.56	12.9	38.1	32.46	630.93
32	Female	56	1806	2	0.6	3.92	11.7	35.8	27.69	313.03
33	Female	68	5608	3	0.84	4.59	13.7	40.4	27.56	867.66
34	Female	51	322	1	0.6	4.63	13.6	39	28.4	214.87
35	Male	43	364	1	3.1	4.26	11.7	36.1	19.56	146.84
36	Female	57	578	2	0.8	4.54	13.9	41.1	31.64	79.6
37	Male	70	200	2	1.1	4.12	13.1	39.5	25.04	396.96
38	Male	19	121	1	1.1	5	14.2	42.9	33.33	307.66
39	Male	53	1907	2	5.2	3.68	9.2	28.5	22.66	873.87
40	Female	64	1476	1	1.9	4.07	10.2	31.5	19.15	88.7
41	Male	59	870	4	1.5	5.52	16.4	46.8	30.86	186.34
42	Female	48	58	3	3.9	4.48	13.2	41	32.05	234.05
43	Male	59	2480	2	8	3.46	10.1	30	20.57	1052.83
44	Male	57	640	2	2.7	3.77	11	34	20.83	521.63
45	Male	53	1200	1	1.52	5.3	13.7	42	24.69	653.29
46	Male	57	208	2	1.8	3.77	11.9	36	23.88	441.55
47	Female	54	380	4	1.4	4.22	12	36	21.36	0
48	Female	48	377	2	0.6	3.84	9	30	24.32	636.86
49	Male	56	1250	6	1.2	4.27	13.9	43	28.63	1106.5
50	Male	41	850	2	1.1	4.97	14.2	41	15.78	903.85
51	Male	43	2200	2	1.6	4.76	12.2	35.3	22.96	415.85
52	Female	53	1100	1	11	3.73	13.8	37.9	29.3	491.93
53	Male	49	624	4	2.4	5.72	17.3	48.2	25.89	1514.49
54	Female	47	1517	1	0.5	4.3	12.4	37.3	32.05	534.1
55	Female	49	567	1	1	3.72	11.1	32.9	20.17	115.96
56	Female	38	750	2	0.7	4.86	14	41	33.65	944.43
57	Male	53	288	1	1.7	3.97	13.5	40.3	23.67	502.85
58	Male	38	1032	2	1.4	4.22	12	36.1	22.23	64.29
59	Male	60	5	1	1.9	4.01	99	29.7	20.31	712.41
60	Female	57	340	1	1.67	3.63	11	31.6	19.03	996.97
61	Male	46	510	1	7	3.48	9.8	29.3	21.87	287.12
62	Male	60	770	2	1.1	4.62	14.7	44.1	26.45	885.28
63	Male	53	1836	2	1.1	5.23	15.6	44.9	27.76	972.21
64	Female	57	2400	1	0.9	3.66	10.7	32.9	34.23	37.55
65	Female	47	1659	2	1.9	3.66	11.7	36.2	24.97	714.46
66	Female	57	1170	1	0.7	4.96	13.2	40.6	24.3	20.24
67	Male	53	140	1	1.3	4.45	13.4	38.2	22.86	531.95
68	Male	48	644	4	0.8	5.09	14.4	41.8	22.77	700.6
69	Female	56	288	2	1.5	4.02	11.5	36.4	33.78	1407.38
70	Male	57	540	1	1.7	5.04	13.8	41.9	23.83	925.04
71	Female	38	108	1	0.8	4.43	13.4	38.4	20.57	177.36
72	Female	80	520	3	0.7	4.33	11.8	35.5	17.71	423.1
73	Female	53	249	3	0.9	3.51	9.5	29.3	20.03	375.78
74	Male	41	646	1	1	4.68	13.5	41.7	26.64	325.61
75	Female	41	880	1	0.9	4.71	13.6	39.9	27.99	965.05
76	Female	46	200	2	0.9	3.61	10.7	33.2	28.04	145.36
77	Male	64	300	1	2	4.1	14.1	41.6	23.44	421.38
78	Male	50	234	1	1.2	4.32	13.7	40.2	23.03	238.03
79	Male	55	2340	1	3.7	2.79	8.6	25.4	22.6	31.2
80	Male	56	350	1	1.9	4.85	14.2	40.6	21.26	511.47
81	Male	39	294	1	0.9	4.89	16.4	47.9	22.04	554.72
82	Male	32	300	1	1.6	4.96	14.8	43.9	23.12	687.55
83	Female	54	2900	2	0.9	4.02	10.9	32.9	16.18	608.33
84	Male	69	804	2	1.27	4.76	15.5	46.1	21.08	677.1
85	Female	33	2470	1	1	4.39	13	39.5	22.89	1171.66
