# Supplementary material for: Blood loss predictive factors and transfusion practice during percutaneous nephrolithotomy of kidney stones: a prospective study
Source: F1000Res. 2016 Jun 30;5:1550. [Version 1] doi: 10.12688/f1000research.8993.1 (PMC4943294; doi:10.12688/f1000research.8993.1)
Supplement: Raw data for Table 4 of 'Blood loss predictive factors and transfusion practice during percutaneous nephrolithotomy of kidney stones' — The raw data for ‘Blood transfusion practice’ are provided. [file f1000research-5-9674-s0001.tgz]

Archive with 1 entries (1 files):
- 37842637-96fd-461f-9feb-fb7b811bd3f0_Dataset2_table4_Blood_transfusion_pattern.csv
