# Supplementary material for: Blood loss predictive factors and transfusion practice during percutaneous nephrolithotomy of kidney stones: a prospective study
Source: F1000Res. 2016 Jun 30;5:1550. [Version 1] doi: 10.12688/f1000research.8993.1 (PMC4943294; doi:10.12688/f1000research.8993.1)
Supplement: Raw data for Table 4 of 'Blood loss predictive factors and transfusion practice during percutaneous nephrolithotomy of kidney stones' — The raw data for ‘Blood transfusion practice’ are provided. [file f1000research-5-9674-s0001.tgz › 37842637-96fd-461f-9feb-fb7b811bd3f0_Dataset2_table4_Blood_transfusion_pattern.csv]

Patient Number	Intra-operative transfusion	Post-operative transfusion	Amount of Blood Unit Cross-matched (ml)	Amount of Blood Transfused peri-operative (ml)	Total Blood Loss (ml)
1	No	No	500	0	0
2	Yes	No	500	350	1559.49
3	No	No	500	0	1246.8
4	No	No	500	0	441.37
5	No	No	500	0	148.13
6	No	Yes	500	300	1320.32
7	No	No	500	0	605.02
8	No	No	300	0	845.46
9	No	No	300	0	696.46
10	No	No	300	0	301.8
11	No	No	300	0	221.44
12	Yes	Yes	500	632	1635.48
13	No	No	300	0	685.21
14	Yes	Yes	300	532	1974.84
15	No	No	300	0	182.66
16	No	No	300	0	0
17	No	No	500	0	228.88
18	No	No	300	0	164.22
19	No	No	300	0	1321.48
20	No	No	1000	0	434.29
21	No	No	500	0	175.53
22	No	No	300	0	303.03
23	No	No	500	0	55.41
24	No	Yes	500	400	626.09
25	No	No	300	0	520.98
26	No	No	500	0	608.33
27	No	No	500	0	682.37
28	No	No	500	0	353.21
29	No	No	500	0	547.86
30	No	No	300	0	46.5
31	No	No	300	0	630.93
32	No	No	500	0	313.03
33	No	Yes	500	300	867.66
34	No	No	500	0	214.87
35	No	No	500	0	146.84
36	No	No	500	0	79.6
37	No	No	500	0	396.96
38	No	No	500	0	307.66
39	No	No	500	0	873.87
40	No	No	500	0	88.7
41	No	No	300	0	186.34
42	No	No	500	0	234.05
43	Yes	No	500	200	1052.83
44	No	No	500	0	521.63
45	No	No	500	0	653.29
46	No	No	500	0	441.55
47	No	No	300	0	0
48	No	Yes	500	300	636.86
49	No	No	500	0	1106.5
50	No	No	300	0	903.85
51	No	No	500	0	415.85
52	No	No	300	0	491.93
53	No	No	500	0	1514.49
54	No	Yes	500	225	534.1
55	No	No	500	0	115.96
56	No	No	300	0	944.43
57	No	No	500	0	502.85
58	Yes	No	500	177	64.29
59	No	No	500	0	712.41
60	No	Yes	500	500	996.97
61	No	No	500	0	287.12
62	No	No	500	0	885.28
63	No	No	500	0	972.21
64	No	No	500	0	37.55
65	No	No	500	0	714.46
66	No	No	300	0	20.24
67	No	No	300	0	531.95
68	No	No	500	0	700.6
69	No	No	300	0	1407.38
70	No	No	300	0	925.04
71	No	No	500	0	177.36
72	No	No	500	0	423.1
73	No	No	500	0	375.78
74	No	No	300	0	325.61
75	No	No	300	0	965.05
76	No	No	500	0	145.36
77	No	No	500	0	421.38
78	No	No	300	0	238.03
79	No	No	300	0	31.2
80	No	No	300	0	511.47
81	No	No	300	0	554.72
82	No	No	300	0	687.55
83	No	No	500	0	608.33
84	No	No	500	0	677.1
85	No	No	500	0	1171.66
